# Supplementary material for: Etiology Model of Kawasaki Disease and Multisystem Inflammatory Syndromes: Mast Cell Activation
Source: Curr Issues Mol Biol. 2026 May 14;48(5):508. doi: 10.3390/cimb48050508 (PMC13206014; doi:10.3390/cimb48050508)
Supplement: Supplementary file 1 [file cimb-48-00508-s001.zip]

Archive with 2 entries (2 files):
- Figure S1.pdf
- Supplemental_TableS1.xlsx
