# Supplementary material for: Etiology Model of Kawasaki Disease and Multisystem Inflammatory Syndromes: Mast Cell Activation
Source: Curr Issues Mol Biol. 2026 May 14;48(5):508. doi: 10.3390/cimb48050508 (PMC13206014; doi:10.3390/cimb48050508)
Supplement: Supplementary file 1 [file cimb-48-00508-s001.zip › Supplemental_TableS1.xlsx]

## Sheet: Table_S1
Adverse event	Kawasaki's disease	Multisystem inflammatory syndrome	Multisystem inflammatory syndrome in adults	Multisystem inflammatory syndrome in children
Pyrexia	547	46	14	143
Rash	254	23	8	66
Immunoglobulin therapy	179	2	2	22
Red blood cell sedimentation rate increased	114	5	3	26
White blood cell count increased	102	3	2	12
Lymphadenopathy	97	9	5	9
Platelet count increased	92	0	0	1
Ocular hyperaemia	78	0	0	9
Vomiting	67	20	12	70
Irritability	58	0	0	0
Oedema peripheral	57	2	0	3
Rash maculo-papular	49	2	3	4
SARS-CoV-2 antibody test positive	7	6	3	47
Skin exfoliation	43	2	1	2
C-reactive protein increased	41	2	0	7
Conjunctivitis	39	0	1	3
Rhinorrhoea	38	1	0	3
Serum ferritin increased	10	2	3	38
Troponin increased	3	2	1	38
Lip erythema	36	0	0	1
Erythema	35	0	0	1
White blood cell count	20	24	15	35
Rash generalised	33	0	0	0
Procalcitonin	7	10	12	33
Rash erythematous	32	1	0	4
Platelet count	11	13	8	31
Polymerase chain reaction	30	8	3	7
Rash macular	30	0	0	3
White blood cells urine positive	30	1	0	5
Echocardiogram abnormal	29	0	0	5
Peripheral swelling	29	4	2	3
Thrombocytosis	29	4	0	1
Urine analysis normal	29	0	0	5
White blood cell count normal	29	0	0	4
SARS-CoV-2 test negative	15	6	0	29
Pain	9	29	9	17
Troponin	5	17	10	29
Diarrhoea	28	1	2	4
Serum ferritin	9	23	12	27
SARS-CoV-2 test positive	3	3	4	27
Lethargy	26	4	2	4
Platelet count normal	26	0	1	8
Lip dry	25	0	0	1
Red blood cell count normal	25	0	0	1
Streptococcus test negative	25	0	0	4
Thrombocytopenia	6	4	0	25
COVID-19	4	8	5	25
Strawberry tongue	24	0	0	5
Urine analysis	24	4	2	13
Myalgia	7	21	9	24
Myocarditis	6	11	4	24
Haemoglobin decreased	23	1	0	0
Neutrophil count increased	23	2	0	5
Neck pain	5	4	5	23
Coronary artery dilatation	22	0	0	1
Laboratory test abnormal	22	1	0	6
Monocyte count increased	22	0	0	2
Neutrophil count	17	14	5	22
Lymphocyte count	10	5	2	22
Nausea	2	17	9	22
Coronary artery aneurysm	21	1	0	0
Echocardiogram normal	21	0	0	0
Inflammatory marker increased	21	1	0	12
Leukocytosis	21	1	1	3
Mean cell haemoglobin concentration normal	21	0	0	0
Mean cell volume decreased	21	0	0	1
Mean cell haemoglobin decreased	20	0	0	0
Pharyngeal erythema	20	0	0	1
N-terminal prohormone brain natriuretic peptide	4	17	3	20
Pleural effusion	2	7	0	20
Shock	2	1	2	20
Haemoglobin normal	19	0	0	0
Sepsis	19	0	1	5
N-terminal prohormone brain natriuretic peptide increased	2	0	2	19
Inflammation	18	3	0	6
Nasal congestion	18	0	0	3
Ultrasound scan abnormal	18	0	1	0
Platelet count decreased	12	1	1	18
Echocardiogram	17	6	1	3
Pericardial effusion	15	10	2	17
Body temperature increased	16	0	0	0
Lymphadenitis	16	1	0	1
Lymphocyte count increased	16	0	0	0
Pharyngitis	16	1	1	2
Red blood cells urine positive	16	1	0	0
Rhinitis	16	0	0	0
Ultrasound abdomen normal	16	0	0	0
Ultrasound scan normal	16	0	0	0
Urinary tract infection	16	1	0	2
Viral test negative	16	1	1	0
Intensive care	14	1	0	16
Malaise	14	8	4	16
Tachycardia	14	16	7	15
Paraesthesia	2	16	8	1
Tinnitus	0	16	6	1
Chapped lips	15	0	0	1
Laboratory test normal	15	1	1	2
Neutrophil percentage decreased	15	0	0	0
Red blood cell count decreased	15	0	0	2
Respiratory viral panel	14	2	1	15
Ultrasound abdomen	4	7	0	15
Left ventricular dysfunction	2	1	0	15
Seizure	2	15	5	1
Visual impairment	0	15	5	2
Oedema	14	1	0	3
Pallor	14	2	0	6
Rotavirus test negative	14	0	0	0
Urticaria	14	1	3	4
Myocardial infarction	2	14	6	2
Oxygen saturation	2	14	4	9
Physical examination	2	14	6	13
Hypophagia	13	0	0	0
Procalcitonin increased	13	1	1	6
Upper respiratory tract infection	13	1	0	5
Pruritus	10	13	5	2
Sinus tachycardia	5	0	1	13
Swelling face	2	13	7	1
Troponin I	2	5	5	13
Swelling	12	2	2	1
Red blood cell sedimentation rate	11	11	6	12
Mitral valve incompetence	9	1	0	12
Swollen tongue	4	12	6	1
Prothrombin time	3	5	2	12
Throat tightness	1	12	4	1
Tremor	1	12	6	1
Unresponsive to stimuli	1	12	5	3
Post vaccination syndrome	0	12	1	0
Conjunctival hyperaemia	11	0	0	1
Pneumonia	11	1	1	8
Protein total normal	11	0	0	3
Specific gravity urine normal	11	0	0	2
Vasculitis	11	4	0	3
Viral infection	11	0	0	4
Oropharyngeal pain	10	1	0	11
Pain in extremity	7	11	3	3
Investigation	4	9	3	11
Nervous system disorder	0	11	5	2
Syncope	0	11	5	3
Blood product transfusion	10	0	0	0
Haematocrit decreased	10	0	0	0
Local swelling	10	0	0	0
Monocyte percentage increased	10	0	0	2
Rash papular	10	0	0	1
Skin lesion	10	1	0	5
Ultrasound abdomen abnormal	6	1	0	10
Cheilitis	9	0	0	0
Cough	9	0	0	5
Crying	9	0	0	0
Dehydration	9	0	0	0
Full blood count	9	0	0	4
Lip discolouration	9	0	0	0
Liver function test normal	9	0	0	1
Lymphocyte morphology abnormal	9	0	0	0
Lymphocyte percentage	9	0	0	1
Measles antibody negative	9	0	0	0
Meningitis	9	0	0	3
Nitrite urine absent	9	0	0	4
Palmar erythema	9	0	0	0
Protein total	9	7	3	7
Protein total decreased	9	0	0	3
Pyuria	9	0	0	2
Rash pruritic	9	1	1	3
Urine analysis abnormal	9	0	0	7
C-reactive protein	6	9	0	4
Tricuspid valve incompetence	5	1	1	9
Prothrombin time prolonged	1	0	0	9
Mouth swelling	0	9	4	1
Aneurysm	8	0	0	0
Decreased appetite	8	0	0	3
General physical health deterioration	8	1	1	1
Immunoglobulins	8	1	0	0
Lip swelling	8	0	1	2
Lymph node palpable	8	0	0	0
Lymphocyte count normal	8	0	0	0
Mean cell volume normal	8	0	0	2
Neutrophil count decreased	8	1	0	1
Rash morbilliform	8	0	0	0
Streptococcus test positive	8	0	0	2
Tongue erythema	8	1	0	0
Ultrasound scan	6	8	3	7
Abdominal pain	4	1	1	8
Coronary artery disease	7	0	0	0
Fatigue	7	6	2	3
Infection	7	0	0	0
Lumbar puncture	7	1	1	2
Lymphocyte percentage increased	7	0	0	0
Neutrophil percentage increased	7	0	0	4
Oral mucosal erythema	7	0	1	0
Pericarditis	7	7	0	7
Skin discolouration	7	2	0	0
Stomatitis	7	0	0	0
Tonsillitis	7	1	0	1
White blood cell count decreased	7	1	0	4
Electrocardiogram	6	7	0	6
Headache	4	2	5	7
Red blood cell count	4	4	1	7
Drug ineffective	3	3	1	7
Hypotension	2	1	2	7
Lymphopenia	2	5	0	7
Rheumatoid factor	1	7	3	0
Magnetic resonance imaging heart	0	4	2	7
PCO2	0	3	0	7
Fluid intake reduced	6	0	0	0
Gait disturbance	6	0	0	1
Haemoglobin	6	1	0	3
Hyperpyrexia	6	1	0	2
Hypoalbuminaemia	6	0	0	0
Injection site erythema	6	2	0	0
Lumbar puncture normal	6	0	0	0
Mean cell haemoglobin normal	6	0	0	1
Meningitis aseptic	6	0	0	1
Monocyte count normal	6	0	0	0
Mucosal inflammation	6	0	0	0
Mycoplasma test negative	6	0	0	0
Neutrophilia	6	1	0	1
Red blood cells urine negative	6	0	0	0
Respiratory syncytial virus test negative	6	1	0	2
Restlessness	6	0	0	2
Rotavirus test positive	6	0	0	0
SARS-CoV-2 antibody test negative	6	1	0	4
Screaming	6	0	0	0
Sterile pyuria	6	0	0	1
Fibrin D dimer	5	6	2	3
Lymphocyte count decreased	5	1	0	6
Troponin T	1	6	2	6
Memory impairment	0	6	0	0
Panic attack	0	6	1	0
Positron emission tomogram	0	6	1	0
Postural orthostatic tachycardia syndrome	0	6	2	0
Pulmonary oedema	0	2	1	6
Death	5	1	1	1
Gamma-glutamyltransferase increased	5	0	0	1
Human rhinovirus test positive	5	0	0	2
Hyperaemia	5	0	0	0
International normalised ratio increased	5	1	0	2
Lymphocyte percentage decreased	5	0	0	1
Monocyte count	5	3	2	2
Mycoplasma infection	5	0	0	2
Nasopharyngitis	5	0	1	0
Oral disorder	5	0	0	2
Petechiae	5	1	0	3
Post-tussive vomiting	5	0	0	0
Protein total increased	5	0	0	2
Red blood cell sedimentation rate normal	5	0	0	1
Scarlet fever	5	0	0	0
Serum ferritin normal	5	0	0	4
Somnolence	5	1	0	3
Thrombocythaemia	5	0	0	0
Tongue discolouration	5	0	0	0
Tongue disorder	5	0	0	1
Tonsillar hypertrophy	5	0	0	0
X-ray	5	4	4	4
pH urine normal	5	0	0	1
Magnetic resonance imaging	3	5	0	3
Sleep disorder	3	5	2	2
Troponin I increased	3	3	1	5
Vaccination failure	3	3	3	5
Palpitations	2	5	3	1
Troponin normal	2	0	0	5
Computerised tomogram	1	5	0	0
Magnetic resonance imaging head	1	5	0	1
Musculoskeletal stiffness	1	3	0	5
Odynophagia	1	1	1	5
Respiratory failure	1	3	1	5
Urine leukocyte esterase	1	0	0	5
Migraine	0	5	1	0
Multi-organ disorder	0	0	0	5
Neurological examination	0	3	1	5
Presyncope	0	0	0	5
Prothrombin level	0	1	0	5
Respiratory rate	0	5	3	4
Scan	0	5	2	1
Thrombosis	0	5	0	1
Ultrasound Doppler	0	5	4	1
